# Supplementary material for: Design, Synthesis, and Characterization of Novel Thiazolidine-2,4-Dione-Acridine Hybrids as Antitumor Agents
Source: Molecules. 2024 Jul 18;29(14):3387. doi: 10.3390/molecules29143387 (PMC11280325; doi:10.3390/molecules29143387)
Supplement: Supplementary file 1 [file molecules-29-03387-s001.zip]

Archive with 1 entries (1 files):
- molecules-3098013-supplementary.pdf
